# Supplementary material for: Crystal Engineering as an Efficient Medicinal Chemistry Tool for Animal PK Bioavailability Enhancement in Early Pre-Clinical Research
Source: Pharmaceuticals (Basel). 2026 May 21;19(5):803. doi: 10.3390/ph19050803 (PMC13210109; doi:10.3390/ph19050803)
Supplement: Supplementary file 1 [file pharmaceuticals-19-00803-s001.zip]

Archive with 1 entries (1 files):
- pharmaceuticals-4251677-supplementary.pdf
